# Supplementary material for: New bounded unit Weibull model: Applications with quantile regression
Source: PLoS One. 2025 Jun 10;20(6):e0323888. doi: 10.1371/journal.pone.0323888 (PMC12151439; doi:10.1371/journal.pone.0323888)
Supplement: S1 Data — (ZIP) [file pone.0323888.s001.zip]

Archive with 3 entries (2 files):
- Data file/
- Data file/Educational Attainment Data.csv
- Data file/RiskSurvey.csv
