# Supplementary material for: New bounded unit Weibull model: Applications with quantile regression
Source: PLoS One. 2025 Jun 10;20(6):e0323888. doi: 10.1371/journal.pone.0323888 (PMC12151439; doi:10.1371/journal.pone.0323888)
Supplement: S1 Data — (ZIP) [file pone.0323888.s001.zip › Data file/Educational Attainment Data.csv]

Educational_attainmnet	Homicide_rate	Life_satisfaction
84	0.9	7.1
86	0.5	7.2
80	1.1	6.8
92	1.2	7
67	2.4	6.2
59	23.1	5.7
43	10	6.3
94	0.7	6.9
82	0.5	7.5
91	1.9	6.5
91	1.2	7.9
81	0.4	6.7
86	0.4	7.3
76	1	5.8
86	0.9	6
76	0.3	7.6
85	0.5	7
88	1.5	7.2
63	0.5	6.5
89	0.8	5.8
89	3.7	6.2
94	2.5	6.4
74	0.2	7.4
42	26.8	6
81	0.6	7.5
81	1.3	7.3
82	0.6	7.3
93	0.5	6.1
55	0.7	5.8
92	0.8	6.5
90	0.4	6.5
63	0.7	6.5
84	1.1	7.3
89	0.3	7.5
42	1	4.9
82	0.2	6.8
92	6	7
79	2.6	6.7
57	19	6.1
95	4.8	5.5
48	13.7	4.9
